# Supplementary material for: Immune Checkpoint Inhibitor Treatment and Ophthalmologist Consultations in Patients with Malignant Melanoma or Lung Cancer—A Nationwide Cohort Study
Source: Cancers (Basel). 2021 Dec 23;14(1):49. doi: 10.3390/cancers14010049 (PMC8750081; doi:10.3390/cancers14010049)
Supplement: Supplementary file 1 [file cancers-14-00049-s001.zip]

Archive with 1 entries (1 files):
- cancers-1507133-supplementary.pdf
